# Supplementary material for: Provider attitudes towards quality improvement for myocardial infarction care in northern Tanzania
Source: PLOS Glob Public Health. 2024 Apr 4;4(4):e0003051. doi: 10.1371/journal.pgph.0003051 (PMC10994299; doi:10.1371/journal.pgph.0003051)
Supplement: S1 Data — (XLSX) [file pgph.0003051.s003.xlsx]

## Sheet: MI__Provider_Acceptability_Surv
respondent_gender	respondent_age	provider_type	provider_type_specify	facility	worklocation	worklocation_specify	section1	interestedinparticipating	commoncondition	improvementsneeded	providerscanimprovecare	adequateprovidertraining	providerscompetent_diagnosing	providerscompetent_treatment	accessibleprotocol	providerscompetent_prescriptions	providerscompetent_lifestylechanges	patients_appropriatelydischarged	patients_appropriatelifestylecounseling	patients_approrpriatefollowup	patients_need_education	patients_follow_prescriptionsandguidelines	patients_follow_appointments	providers_additionaltraining_diagnosisandecginterp	providers_additionaltraining_treatmentguidelines	patient_education_improveguidelines	providerchecklist_improvecare	patientdischargechecklist	emr_reminders	emr_ordersets	cardiacfollowup_effective	auditmechanism_improvecare	feedback_mechanism	nurseprotocols_improvecare	availablemedications_improvecare	best_intervention	best_intervention_other	section2	micare_priority	mitraining_burden	miimprovements_burden	miimprovements_notime	section3	currentmicare_adequate	highqualitymicare_important	micareimprovements_unintendedconsequences	micareimprovements_unintendedconsequences_specify_stronglyagree	micareimprovements_unintendedconsequences_specify_agree	micarecareimprovements_freeresponse
female	28	rn		Kcmc	emd/opd			stronglyagree	stronglyagree	stronglyagree	stronglyagree	stronglyagree	agree	agree	agree	stronglyagree	agree	stronglyagree	agree	stronglyagree	stronglyagree	agree	agree	stronglyagree	stronglyagree	stronglyagree	stronglyagree	stronglyagree	stronglyagree	stronglyagree	stronglyagree	stronglyagree	individual	stronglyagree	stronglyagree	patient_education			stronglyagree	stronglydisagree	stronglydisagree	stronglydisagree		stronglydisagree	stronglyagree	agree		Itaongeza kugundua wagonjwa wengi wa mshituko wa moyo.	Elimu ya itolewe kwa wagonjwa juu ya mshtuko wa moyo, vifaa kama ECG Viwepo
female	33	md_specialist	Emergency medicine	Kcmc	emd/opd			stronglyagree	stronglyagree	stronglyagree	stronglyagree	disagree	disagree	disagree	agree	neutral/idk	agree	agree	agree	agree	agree	neutral/idk	stronglyagree	stronglyagree	stronglyagree	stronglyagree	stronglyagree	stronglyagree	stronglyagree	stronglyagree	stronglyagree	stronglyagree	both	stronglyagree	stronglyagree	provider_training			stronglyagree	stronglydisagree	disagree	stronglydisagree		stronglydisagree	stronglyagree	disagree			We need PCI center for more care
female	25	md_general		Kcmc	emd/opd			stronglyagree	stronglyagree	stronglyagree	stronglyagree	stronglyagree	stronglyagree	stronglyagree	stronglyagree	stronglyagree	stronglyagree	stronglyagree	stronglyagree	stronglyagree	stronglyagree	stronglyagree	stronglyagree	stronglyagree	stronglyagree	stronglyagree	stronglyagree	stronglyagree	stronglyagree	stronglyagree	stronglyagree	stronglyagree	both	stronglydisagree	stronglydisagree	patient_education			stronglyagree	stronglydisagree	stronglydisagree	stronglydisagree		stronglydisagree	stronglyagree	stronglyagree	Different response and readiness from people		Serial education support to Patient at risk
male	26	rn		Kcmc	emd/opd			stronglyagree	stronglyagree	stronglyagree	stronglyagree	agree	agree	agree	agree	agree	agree	stronglyagree	agree	agree	stronglyagree	neutral/idk	neutral/idk	agree	stronglyagree	stronglyagree	stronglyagree	neutral/idk	stronglyagree	agree	neutral/idk	agree	both	neutral/idk	agree	provider_training			stronglyagree	neutral/idk	agree	neutral/idk		stronglydisagree	stronglyagree	stronglydisagree			Kuboresha ufuutiliajii wa matibabuuu kwa wagonjwa a, kwa wale ambao hapana uwezo muwasaidie kimatibabu ili wasiache matibabuuu, Kuwapa kipaumbele wagonjwa wenye shida ya moyo, tuwaelimisheee Pia ndugu wawa wagonjwa wasije wakakata tamaaa kuwasaidiaaa wa
female	25	rn		Kcmc hosp	emd/opd			agree	stronglyagree	agree	stronglyagree	agree	neutral/idk	stronglyagree	agree	stronglyagree	stronglyagree	stronglyagree	agree	agree	stronglyagree	neutral/idk	agree	stronglyagree	stronglyagree	stronglyagree	stronglyagree	agree	stronglyagree	stronglyagree	neutral/idk	stronglyagree	both	disagree	agree	patient_education			stronglyagree	disagree	disagree	disagree		stronglydisagree	agree	disagree			None
female	33	rn		Kcmc	emd/opd			stronglyagree	stronglyagree	stronglyagree	stronglyagree	agree	stronglyagree	agree	neutral/idk	stronglyagree	stronglyagree	stronglyagree	stronglyagree	disagree	stronglyagree	neutral/idk	neutral/idk	stronglyagree	agree	stronglyagree	stronglyagree	stronglyagree	stronglyagree	stronglyagree	stronglyagree	stronglyagree	department	stronglyagree	stronglyagree	provider_training			stronglydisagree	disagree	disagree	disagree		disagree	stronglyagree	disagree			Health education to health worker and to the patient.
female	28	rn		Kcmc	emd/opd			stronglyagree	stronglyagree	agree	agree	agree	agree	disagree	disagree	neutral/idk	neutral/idk	neutral/idk	neutral/idk	agree	stronglyagree	agree	agree	stronglyagree	stronglyagree	agree	agree	agree	agree	stronglydisagree	neutral/idk	neutral/idk	department	agree	agree	patient_education			agree	stronglydisagree	stronglydisagree	stronglydisagree		disagree	stronglyagree	disagree			KUWA NA VIFAA VYA KUTOSHA PAMOJA NA DAWA
male	30	administrator		KILIMANJARO CHRISTIAN MEDICAL CENTRE	emd/opd			stronglyagree	stronglyagree	stronglyagree	stronglyagree	stronglydisagree	disagree	stronglydisagree	stronglydisagree	stronglydisagree	disagree	agree	agree	stronglydisagree	stronglyagree	stronglyagree	stronglyagree	stronglyagree	stronglyagree	stronglyagree	stronglyagree	stronglyagree	stronglyagree	stronglyagree	agree	stronglyagree	both	stronglyagree	stronglyagree	provider_training			stronglyagree	stronglydisagree	stronglydisagree	stronglydisagree		stronglydisagree	stronglyagree	disagree			Add audio recorded voice notes which explains about MI, can be given to patients or anyone who comes to the hospital or EMD in their phones or flash disks to listen at home, some can also be given to motorcycle and Balaji riders, hiace to play during thei
male	30	md_general		KCMC HOSPITAL	emd/opd			stronglyagree	agree	stronglyagree	agree	neutral/idk	stronglyagree	agree	agree	agree	agree	agree	neutral/idk	agree	stronglyagree	neutral/idk	agree	stronglyagree	stronglyagree	agree	stronglyagree	stronglyagree	agree	stronglyagree	stronglyagree	stronglyagree	individual	stronglyagree	stronglyagree	medications_inhouse			neutral/idk	stronglyagree	disagree	disagree		disagree	stronglyagree	disagree			Additional training on magement of MI and to ensure availability of ECG drugs and labs test all the time
male	33	rn		KCMC HOSPITAL	emd/opd			stronglyagree	agree	agree	agree	agree	stronglyagree	stronglyagree	agree	agree	neutral/idk	agree	agree	agree	agree	stronglyagree	agree	agree	agree	agree	agree	agree	agree	agree	agree	agree	both	agree	agree	standardized_fu			neutral/idk	neutral/idk	stronglyagree	neutral/idk		disagree	agree	disagree			Creating awareness among staffs and community as whole
male	25	rn		Kcmc	emd/opd			stronglyagree	agree	stronglyagree	stronglyagree	agree	stronglyagree	stronglyagree	stronglyagree	agree	agree	agree	neutral/idk	neutral/idk	stronglyagree	agree	neutral/idk	stronglyagree	stronglyagree	stronglyagree	stronglyagree	stronglyagree	stronglyagree	stronglyagree	agree	agree	department	stronglyagree	stronglyagree	provider_training			stronglyagree	stronglydisagree	disagree	stronglydisagree		disagree	stronglyagree	disagree			Regular training and update
male	27	rn		Kcmc emd	emd/opd			stronglyagree	stronglyagree	stronglyagree	stronglyagree	neutral/idk	agree	agree	agree	agree	neutral/idk	agree	agree	neutral/idk	stronglyagree	neutral/idk	neutral/idk	stronglyagree	stronglyagree	stronglyagree	stronglyagree	stronglyagree	stronglyagree	stronglyagree	neutral/idk	stronglyagree	department	disagree	stronglyagree	provider_training			stronglyagree	disagree	disagree	disagree		disagree	stronglyagree	disagree			Elimu ya mshituko wa moyo MI itolewe kwa wafanyakazi wa afya na Wagonjwa
female	26	rn		KCMC	emd/opd			stronglyagree	stronglyagree	stronglyagree	stronglyagree	stronglyagree	stronglyagree	stronglyagree	stronglyagree	stronglyagree	stronglyagree	stronglyagree	agree	stronglyagree	stronglyagree	stronglyagree	agree	stronglyagree	stronglyagree	stronglyagree	stronglyagree	agree	agree	agree	stronglyagree	stronglyagree	department	disagree	agree	standardized_fu			stronglyagree	disagree	stronglydisagree	stronglydisagree		disagree	agree	stronglydisagree			Ndiyo,watoa huduma wote wanatakiwa Kupata mafunzo juu ya elimu ya mshtuko wa moyo katika idara yetu ya dharura
female	24	rn		Kcmc	emd/opd			stronglyagree	agree	stronglyagree	stronglyagree	agree	stronglyagree	agree	agree	agree	stronglyagree	stronglyagree	stronglyagree	stronglyagree	stronglyagree	agree	neutral/idk	agree	stronglyagree	agree	agree	agree	agree	agree	stronglyagree	agree	department	disagree	stronglyagree	patient_education			stronglyagree	stronglydisagree	stronglydisagree	stronglydisagree		disagree	agree	stronglydisagree			Watoa huduma wapate elimu yakutosha kulingana na uimarishwaji wa huduma ya mshtuko wa moyo katika idara yetu kulingana na mabadiliko yanayotokea kila siku katika sekta ya afya,vilevile Wagonjwa wetu wanatakiwa wapate elimu juu ya faida na hasara za kutotu
female	29	rn		Kcmc	cardiacclinic			agree	agree	stronglyagree	stronglyagree	disagree	disagree	disagree	disagree	neutral/idk	disagree	neutral/idk	neutral/idk	disagree	stronglyagree	stronglyagree	stronglyagree	stronglyagree	stronglyagree	stronglyagree	stronglyagree	stronglyagree	stronglyagree	stronglyagree	neutral/idk	stronglyagree	department	disagree	agree	provider_training			stronglyagree	disagree	disagree	disagree		disagree	stronglyagree	disagree			Creating awareness about MI generaly to all health care providers from the highest-ranking providers to the lowest ranking providers.
male	26	rn		KCMC HOSPITAL	emd/opd			stronglyagree	agree	agree	agree	agree	agree	stronglyagree	stronglyagree	stronglyagree	agree	agree	agree	neutral/idk	stronglyagree	agree	agree	stronglyagree	stronglyagree	agree	stronglyagree	stronglyagree	agree	agree	neutral/idk	agree	department	neutral/idk	agree	provider_training			agree	stronglydisagree	disagree	disagree		stronglydisagree	agree	disagree			1. Insisting on the additional training to the Healthcare workers such as interpretation of ECG to rule out MI , also on the prescription of drugs to treat MI. 2. Easy access of the ECG machine and how to use in the proper way for good results .
male	32	md_general		Kcmc	emd/opd			stronglyagree	neutral/idk	stronglyagree	stronglyagree	disagree	neutral/idk	agree	agree	agree	agree	agree	agree	agree	agree	agree	agree	agree	stronglyagree	stronglyagree	stronglyagree	stronglyagree	stronglyagree	stronglyagree	stronglyagree	stronglyagree	department	stronglyagree	stronglyagree	provider_training			stronglyagree	stronglyagree	stronglyagree	stronglyagree		disagree	stronglyagree	stronglydisagree			More training required
male	26	md_general		KCMC HOSPITAL	emd/opd			stronglyagree	stronglyagree	agree	stronglyagree	agree	agree	agree	stronglyagree	agree	agree	agree	agree	neutral/idk	stronglyagree	neutral/idk	neutral/idk	stronglyagree	stronglyagree	stronglyagree	stronglyagree	stronglyagree	stronglyagree	stronglyagree	neutral/idk	agree	department	agree	neutral/idk	patient_education			stronglyagree	disagree	disagree	stronglydisagree		disagree	agree	disagree			None
female	27	md_general		Kcmc	emd/opd			stronglyagree	stronglyagree	stronglyagree	stronglyagree	disagree	stronglyagree	agree	stronglyagree	stronglyagree	agree	agree	neutral/idk	agree	stronglyagree	neutral/idk	agree	stronglyagree	stronglyagree	stronglyagree	stronglyagree	stronglyagree	stronglyagree	agree	neutral/idk	agree	department	stronglyagree	stronglyagree	provider_training			agree	stronglydisagree	stronglydisagree	stronglydisagree		stronglydisagree	stronglyagree	stronglydisagree			I think having point of care investigations eg ecg, troponin etc at all times will help in early diagnosis of MI hence initiating treatment earlier before further injuries occur
male	24	rn		Kcmc	emd/opd			stronglyagree	stronglyagree	stronglyagree	stronglyagree	stronglyagree	neutral/idk	neutral/idk	agree	neutral/idk	agree	agree	agree	agree	stronglyagree	neutral/idk	agree	stronglyagree	stronglyagree	stronglyagree	agree	stronglyagree	stronglyagree	stronglyagree	neutral/idk	stronglyagree	both	disagree	stronglydisagree	provider_training			stronglyagree	stronglydisagree	stronglydisagree	stronglydisagree		disagree	stronglyagree	stronglydisagree			I hope you will make improvements about taking care of MI patients in our facility
male	27	md_general		Kcmc	emd/opd			stronglyagree	agree	agree	stronglyagree	stronglyagree	agree	agree	agree	neutral/idk	neutral/idk	agree	agree	stronglyagree	stronglyagree	agree	agree	stronglyagree	stronglyagree	stronglyagree	stronglyagree	stronglyagree	agree	agree	stronglyagree	stronglyagree	department	agree	agree	provider_training			stronglyagree	stronglydisagree	stronglydisagree	stronglydisagree		disagree	agree	disagree			Kukumbusha Dalila na via shirima vya MI pale tunapokutana na wagonjwa
female	28	rn		Kcmc	emd/opd			stronglyagree	agree	stronglyagree	stronglyagree	disagree	agree	disagree	agree	agree	agree	agree	agree	disagree	stronglyagree	disagree	disagree	stronglyagree	stronglyagree	stronglyagree	stronglyagree	stronglyagree	stronglyagree	agree	agree	stronglyagree	department	disagree	stronglyagree	provider_training			stronglyagree	disagree	disagree	disagree		disagree	stronglyagree	disagree			Watoa huduma wapatiwe elimu yakutosha
male	29	rn		Kcmc	emd/opd			agree	agree	agree	agree	agree	agree	agree	agree	agree	agree	agree	agree	stronglyagree	agree	stronglyagree	agree	agree	agree	agree	agree	agree	agree	agree	agree	agree	individual	agree	agree	patient_education			agree	disagree	disagree	disagree		disagree	agree	disagree			Elimu bora kwa wagonjwa na mrejesho juu ya kujikinga na mshtuko wa moyo
female	27	md_general		KCMC	emd/opd			agree	stronglyagree	stronglyagree	stronglyagree	disagree	agree	stronglyagree	agree	agree	agree	agree	agree	disagree	stronglyagree	disagree	disagree	stronglyagree	stronglyagree	stronglyagree	stronglyagree	stronglyagree	stronglyagree	stronglyagree	stronglyagree	stronglyagree	both	neutral/idk	stronglyagree	provider_training			stronglyagree	disagree	disagree	disagree		disagree	stronglyagree	disagree			None
female	27	rn		Kcmc	emd/opd			stronglyagree	stronglyagree	stronglyagree	stronglyagree	stronglyagree	agree	stronglyagree	stronglyagree	stronglyagree	stronglyagree	stronglyagree	stronglyagree	stronglyagree	stronglyagree	stronglyagree	stronglyagree	stronglyagree	stronglyagree	stronglyagree	stronglyagree	stronglyagree	stronglyagree	agree	stronglyagree	stronglyagree	department	stronglyagree	stronglyagree	patient_education			stronglyagree	stronglydisagree	stronglydisagree	stronglydisagree		stronglydisagree	stronglyagree	stronglydisagree			Hapana
male	31	rn		Kcmc	emd/opd			stronglyagree	stronglyagree	stronglyagree	stronglyagree	disagree	stronglyagree	agree	stronglyagree	stronglyagree	agree	agree	agree	agree	stronglyagree	stronglyagree	agree	stronglyagree	agree	agree	stronglyagree	stronglyagree	stronglyagree	agree	agree	stronglyagree	department	stronglyagree	stronglyagree	provider_training			stronglyagree	agree	disagree	stronglyagree		stronglyagree	agree	disagree			Echo must be emergency for this patient
male	31	md_general		Kcmc	cardiacclinic			stronglyagree	agree	agree	agree	agree	neutral/idk	neutral/idk	agree	agree	agree	agree	agree	agree	agree	neutral/idk	agree	agree	agree	stronglyagree	agree	stronglyagree	stronglyagree	agree	agree	stronglyagree	individual	agree	agree	patient_education			agree	disagree	disagree	disagree		disagree	stronglyagree	disagree			No, let's begin with has been encouraged in this questionnaire.
male	29	md_general		Kcmc	inpatient			stronglyagree	agree	stronglyagree	stronglyagree	neutral/idk	neutral/idk	neutral/idk	agree	agree	neutral/idk	agree	neutral/idk	agree	agree	neutral/idk	agree	agree	agree	agree	agree	agree	agree	disagree	agree	agree	department	neutral/idk	agree	checklists			agree	neutral/idk	disagree	stronglydisagree		stronglydisagree	agree	disagree			We are lacking advanced intervention like PCI
male	25	rn		Kcmc hospital	inpatient			stronglyagree	stronglyagree	stronglyagree	agree	agree	agree	agree	agree	disagree	agree	agree	agree	neutral/idk	stronglyagree	agree	neutral/idk	agree	agree	agree	agree	agree	stronglyagree	disagree	agree	agree	department	agree	stronglyagree	patient_education			stronglyagree	disagree	disagree	disagree		disagree	agree	disagree			We need to create proper check list and good flow up for the patient with MI in my facility and more education for health workers especially nurses and doctors.
female	27	rn		Kcmc	inpatient			agree	agree	stronglyagree	stronglyagree	disagree	disagree	disagree	neutral/idk	agree	neutral/idk	disagree	disagree	agree	stronglyagree	disagree	agree	stronglyagree	stronglyagree	stronglyagree	stronglyagree	stronglyagree	stronglyagree	stronglyagree	agree	stronglyagree	both	agree	stronglyagree	patient_education			stronglyagree	disagree	disagree	disagree		disagree	stronglyagree	disagree			elimu ya afya kuhusu mshtuko wa moyo ipewe kipaumbele sana katika kituo changu .asante
female	27	rn		Kcmc	inpatient			agree	agree	agree	stronglyagree	agree	neutral/idk	agree	neutral/idk	stronglyagree	stronglyagree	stronglyagree	agree	agree	stronglyagree	stronglyagree	stronglyagree	stronglyagree	stronglyagree	stronglyagree	stronglyagree	stronglyagree	stronglyagree	stronglyagree	agree	stronglyagree	department	stronglyagree	stronglyagree	provider_training			stronglyagree	disagree	stronglydisagree	stronglydisagree		stronglydisagree	stronglyagree	stronglydisagree			Naomba training za medical personnel na follow up kwa wagonjwa wa moyo
male	26	rn		KCMC	emd/opd			stronglyagree	stronglyagree	stronglyagree	stronglyagree	neutral/idk	agree	agree	agree	agree	agree	agree	agree	agree	agree	agree	agree	agree	neutral/idk	stronglyagree	neutral/idk	agree	disagree	neutral/idk	neutral/idk	neutral/idk	both	agree	agree	patient_education			agree	disagree	stronglydisagree	stronglydisagree		neutral/idk	agree	disagree			Kutoa elimu kwa wagonjwa, kwa wafanyakazi pia
female	46	rn		Kcmc	emd/opd			stronglyagree	agree	stronglyagree	stronglyagree	disagree	agree	agree	agree	disagree	agree	stronglyagree	agree	disagree	stronglyagree	disagree	disagree	stronglyagree	stronglyagree	stronglyagree	agree	stronglyagree	stronglyagree	stronglyagree	stronglyagree	stronglyagree	both	stronglydisagree	stronglyagree	medications_inhouse			stronglyagree	stronglydisagree	stronglydisagree	stronglydisagree		stronglydisagree	stronglyagree	stronglydisagree			Education for health provider and patient about their diagnosis and life style modification and make sure their is properly follow up for the patients
female	28	md_general		Kcmc	emd/opd			stronglyagree	stronglyagree	stronglyagree	stronglyagree	disagree	agree	disagree	agree	disagree	neutral/idk	agree	neutral/idk	agree	stronglyagree	neutral/idk	agree	stronglyagree	stronglyagree	stronglyagree	stronglyagree	stronglyagree	stronglyagree	stronglyagree	agree	stronglyagree	both	stronglyagree	stronglyagree	patient_education			stronglyagree	stronglyagree	stronglyagree	stronglyagree		stronglydisagree	stronglyagree	stronglydisagree			Health education for Patient and health provider should be provided frequently
female	26	md_general		KCMC	emd/opd			stronglyagree	stronglyagree	stronglyagree	stronglyagree	agree	stronglyagree	agree	agree	agree	agree	agree	stronglyagree	agree	stronglyagree	agree	stronglyagree	stronglyagree	stronglyagree	stronglyagree	stronglyagree	stronglyagree	stronglyagree	agree	agree	stronglyagree	department	agree	stronglyagree	patient_education			stronglyagree	disagree	stronglydisagree	stronglydisagree		disagree	stronglyagree	disagree			Ensure affordability of the medications needed. Not all patients can afford medications.
male	32	md_general		Kcmc	inpatient			stronglyagree	agree	stronglyagree	agree	neutral/idk	neutral/idk	agree	neutral/idk	disagree	stronglyagree	neutral/idk	neutral/idk	disagree	stronglyagree	neutral/idk	neutral/idk	stronglyagree	stronglyagree	stronglyagree	stronglyagree	stronglyagree	stronglyagree	stronglyagree	neutral/idk	stronglyagree	individual	stronglyagree	stronglyagree	checklists			agree	disagree	stronglydisagree	stronglydisagree		neutral/idk	stronglyagree	disagree			None
male	30	md_general		Kcmc	inpatient			stronglyagree	stronglyagree	stronglyagree	agree	agree	agree	agree	agree	agree	agree	stronglyagree	agree	disagree	agree	agree	agree	stronglyagree	agree	stronglyagree	stronglyagree	agree	agree	disagree	agree	stronglyagree	department	agree	stronglyagree	provider_training			agree	stronglydisagree	stronglydisagree	disagree		disagree	stronglyagree	stronglydisagree			I suggest some effort should be taken for follow up the patient
male	29	md_general		KCMC HOSPITAL	inpatient			stronglyagree	agree	stronglyagree	stronglyagree	agree	agree	agree	neutral/idk	neutral/idk	disagree	agree	disagree	agree	stronglyagree	neutral/idk	agree	stronglyagree	stronglyagree	stronglyagree	stronglyagree	stronglyagree	stronglyagree	stronglyagree	neutral/idk	stronglyagree	both	agree	neutral/idk	provider_training			agree	disagree	disagree	stronglydisagree		disagree	stronglyagree	disagree			Additional training of the care provider is the best way of improving MI care, especially on the ECG interpretation
male	29	rn		Kcmc	emd/opd			stronglyagree	stronglyagree	stronglyagree	stronglyagree	disagree	agree	agree	agree	agree	agree	agree	disagree	agree	stronglyagree	agree	agree	stronglyagree	stronglyagree	stronglyagree	stronglyagree	stronglyagree	stronglyagree	agree	agree	agree	department	agree	stronglyagree	patient_education			stronglyagree	stronglydisagree	stronglydisagree	stronglydisagree		disagree	stronglyagree	agree		Na kubaliana kabisa	Kutoa elimu kwa watoa huduma na wagonjwa kwa ujumla
male	26	rn		Kcmc	emd/opd			stronglyagree	stronglyagree	stronglyagree	agree	agree	stronglyagree	agree	agree	agree	stronglyagree	stronglyagree	agree	stronglyagree	stronglyagree	stronglyagree	neutral/idk	stronglyagree	stronglyagree	agree	agree	agree	agree	neutral/idk	stronglyagree	agree	both	disagree	agree	patient_education			stronglyagree	stronglydisagree	neutral/idk	disagree		disagree	stronglyagree	neutral/idk			Yes
female	48	rn		Kcmc	inpatient			stronglyagree	stronglyagree	stronglyagree	stronglyagree	disagree	agree	agree	agree	neutral/idk	neutral/idk	agree	agree	agree	stronglyagree	neutral/idk	agree	stronglyagree	stronglyagree	stronglyagree	stronglyagree	stronglyagree	stronglyagree	stronglyagree	agree	agree	department	stronglyagree	stronglyagree	nurseprotocols			stronglyagree	disagree	disagree	disagree		disagree	stronglyagree	stronglyagree	Tutaweza kugundua mapema zaidi na tukaepuka madhara kwa mgonjwa kama vifo		Mapendekezo yangu ni kutoa elimu kwa watenda kazi hasa kusoma ECG
male	23	rn		Kcmc	inpatient			agree	agree	stronglyagree	agree	agree	agree	agree	agree	agree	agree	stronglyagree	agree	agree	agree	agree	agree	agree	agree	agree	agree	agree	agree	agree	agree	agree	department	agree	stronglyagree	medications_inhouse			stronglyagree	agree	agree	stronglydisagree		disagree	stronglyagree	disagree			Elimu izidi kutolewa kwa wahudumu wa afya na jamii kwa ujumla ili kuwasaidia wagonjwa na watu wengine wasio na ugonjwa wa MI
male	28	rn		Kcmc	emd/opd			stronglyagree	stronglyagree	stronglyagree	agree	agree	neutral/idk	neutral/idk	neutral/idk	disagree	agree	stronglyagree	stronglyagree	agree	stronglyagree	agree	agree	stronglyagree	stronglyagree	stronglyagree	agree	agree	stronglyagree	disagree	stronglyagree	agree	both	agree	agree	provider_training			agree	disagree	disagree	disagree		disagree	stronglyagree	disagree			Napendekekeza kuwepo na mafunzo ya Ziada hususani,kutoka elimu kwa wahanga wa MI na wale wasio wahanga na elimu zaidi juu ya kipimo cha moyo kwa watoa huduma katika kituo changu.
male	44	rn		Kcmc	emd/opd			stronglyagree	agree	stronglyagree	stronglyagree	disagree	agree	neutral/idk	neutral/idk	agree	stronglyagree	agree	stronglyagree	neutral/idk	stronglyagree	disagree	neutral/idk	stronglyagree	stronglyagree	stronglyagree	stronglyagree	stronglyagree	stronglyagree	stronglyagree	neutral/idk	stronglyagree	both	neutral/idk	stronglyagree	standardized_fu			stronglyagree	disagree	disagree	stronglydisagree		stronglydisagree	stronglyagree	stronglydisagree			More education to staff ,patients and relatives is needed
female	24	md_general		Kcmc	emd/opd			stronglyagree	agree	agree	agree	disagree	agree	agree	stronglyagree	agree	agree	agree	agree	agree	agree	agree	agree	agree	agree	agree	agree	agree	agree	agree	agree	neutral/idk	department	agree	agree	medications_inhouse			agree	disagree	disagree	neutral/idk		neutral/idk	agree	neutral/idk			More knowledge should be given
female	26	md_general		Kcmc	emd/opd			stronglyagree	stronglyagree	stronglyagree	agree	agree	stronglyagree	stronglyagree	stronglyagree	agree	neutral/idk	stronglyagree	agree	agree	stronglyagree	agree	neutral/idk	stronglyagree	stronglyagree	stronglyagree	agree	agree	stronglyagree	stronglyagree	neutral/idk	stronglyagree	department	neutral/idk	stronglyagree	standardized_fu			agree	disagree	neutral/idk	disagree		disagree	stronglyagree	disagree			Making cardiac monitors and ecg machine will help with intervention in the long run
female	59	rn		Kcmc	inpatient			agree	stronglyagree	stronglyagree	stronglyagree	stronglydisagree	neutral/idk	disagree	agree	agree	agree	agree	disagree	neutral/idk	stronglyagree	disagree	disagree	stronglyagree	stronglyagree	stronglyagree	stronglyagree	stronglyagree	stronglyagree	stronglyagree	neutral/idk	agree	department	agree	agree	checklists			agree	agree	disagree	neutral/idk		stronglydisagree	agree	stronglydisagree			Equipments should be available at our settings
female	33	rn		Kcmc	inpatient			stronglyagree	agree	stronglyagree	stronglyagree	disagree	agree	agree	agree	agree	agree	agree	agree	disagree	stronglyagree	neutral/idk	neutral/idk	stronglyagree	stronglyagree	stronglyagree	stronglyagree	stronglyagree	stronglyagree	agree	neutral/idk	agree	department	stronglyagree	stronglyagree	patient_education			stronglyagree	disagree	disagree	disagree		disagree	stronglyagree	disagree			Elimu Zaid itolewe kwa watoa huduma wa kada zote kuhusu ni jinsi gani ya kumtambua mgonjwa wa mshtuko wamoyo na huduma ya Kwanza inayostahili
female	41	rn		Kcmc	inpatient			stronglyagree	stronglyagree	stronglyagree	stronglyagree	agree	agree	stronglyagree	agree	stronglyagree	stronglyagree	stronglyagree	stronglyagree	agree	agree	stronglyagree	stronglyagree	agree	stronglyagree	stronglyagree	agree	stronglyagree	agree	agree	agree	agree	individual	disagree	agree	patient_education			disagree	disagree	disagree	disagree		disagree	stronglyagree	disagree			We need more training or education in order to improve care for MI patients.
female	55	rn		Kcmc	inpatient			agree	stronglyagree	agree	stronglyagree	stronglydisagree	disagree	disagree	disagree	agree	agree	agree	agree	agree	agree	agree	agree	disagree	agree	agree	agree	agree	agree	agree	agree	agree	individual	disagree	disagree	provider_training			agree	disagree	neutral/idk	disagree		disagree	agree	disagree			Ward za moyo ,
female	47	rn		Kcmc	inpatient			stronglyagree	agree	stronglyagree	stronglyagree	stronglydisagree	stronglydisagree	disagree	stronglydisagree	neutral/idk	neutral/idk	stronglydisagree	disagree	stronglydisagree	stronglyagree	stronglyagree	agree	stronglyagree	stronglyagree	stronglyagree	stronglyagree	stronglyagree	agree	agree	neutral/idk	stronglyagree	individual	stronglyagree	stronglyagree	nurseprotocols			stronglyagree	stronglydisagree	stronglydisagree	stronglydisagree		stronglydisagree	stronglyagree	stronglyagree	Sawa		Education from primary service (dispensary healthy provider ) will have impact in early management as I'm is life threatening condition will need early intervention
female	23	rn		Kcmc	inpatient			agree	agree	agree	agree	disagree	stronglyagree	agree	agree	stronglyagree	stronglyagree	stronglyagree	stronglyagree	agree	stronglyagree	agree	agree	stronglyagree	stronglyagree	stronglyagree	agree	agree	stronglyagree	neutral/idk	agree	agree	department	disagree	agree	audit_feedback			stronglyagree	stronglydisagree	stronglydisagree	stronglydisagree		disagree	stronglyagree	disagree			Yes, patient need follow up after discharging home and also coo- workers need to be educated so that they can provide quality care to MI patients
female	33	rn		KCMC	inpatient			stronglyagree	agree	stronglyagree	stronglyagree	disagree	disagree	agree	agree	agree	agree	agree	agree	disagree	stronglyagree	stronglyagree	stronglyagree	stronglyagree	stronglyagree	stronglyagree	stronglyagree	stronglyagree	stronglyagree	stronglyagree	disagree	stronglyagree	department	stronglyagree	stronglyagree	provider_training			stronglyagree	stronglydisagree	stronglydisagree	stronglydisagree		stronglydisagree	stronglyagree	stronglydisagree			Those patient with MI would be better if they will get their own wards and special nurses as long as heart plays a big role in the body so we need to value it,so as prevent inevitable death
male	34	md_general		Kcmc	inpatient			stronglyagree	stronglyagree	stronglyagree	agree	agree	stronglyagree	agree	stronglyagree	stronglyagree	agree	agree	agree	disagree	stronglyagree	disagree	agree	stronglyagree	stronglyagree	stronglyagree	stronglyagree	stronglyagree	stronglyagree	stronglyagree	stronglyagree	stronglyagree	both	stronglyagree	stronglyagree	patient_education			stronglyagree	stronglyagree	stronglyagree	stronglyagree		disagree	stronglyagree	stronglyagree	More needs to be done in terms of the management of MI.		Improve not in terms of time management in patients with MI
female	35	md_general		KCMC	inpatient			stronglyagree	agree	stronglyagree	agree	disagree	disagree	disagree	neutral/idk	agree	agree	agree	neutral/idk	stronglyagree	stronglyagree	agree	agree	stronglyagree	stronglyagree	stronglyagree	stronglyagree	stronglyagree	stronglyagree	agree	neutral/idk	stronglyagree	department	agree	disagree	provider_training			stronglyagree	stronglydisagree	disagree	disagree		stronglydisagree	stronglyagree	disagree			Availability of recommended drugs.
female	39	rn		Kcmc	inpatient			agree	agree	stronglyagree	agree	agree	agree	agree	agree	stronglyagree	agree	agree	agree	neutral/idk	stronglyagree	agree	stronglyagree	stronglyagree	stronglyagree	stronglyagree	stronglyagree	stronglyagree	stronglyagree	stronglyagree	neutral/idk	stronglyagree	department	agree	stronglyagree	patient_education			stronglyagree	stronglydisagree	stronglydisagree	stronglydisagree		disagree	stronglyagree	stronglydisagree			Ndio . Training for health care provider is needed . Kufanya ECG kila visit, monthly clinic visiting for the patients. Education to the community as a whole.
female	30	md_general		KILIMANJARO Christian medical centre	inpatient			stronglyagree	stronglyagree	stronglyagree	agree	agree	stronglyagree	agree	stronglyagree	stronglyagree	stronglyagree	stronglyagree	stronglyagree	stronglyagree	stronglyagree	stronglyagree	stronglyagree	stronglyagree	stronglyagree	stronglyagree	stronglyagree	stronglyagree	stronglyagree	agree	agree	stronglyagree	individual	stronglyagree	stronglyagree	medications_inhouse			stronglyagree	disagree	stronglydisagree	stronglydisagree		stronglydisagree	stronglyagree	stronglydisagree			The availability of thrombolitic agent at our facility would improve MI care
female	27	rn		Kcmc	emd/opd			stronglyagree	agree	stronglyagree	agree	agree	agree	agree	agree	agree	agree	agree	agree	agree	stronglyagree	neutral/idk	neutral/idk	stronglyagree	agree	stronglyagree	stronglyagree	stronglyagree	stronglyagree	stronglyagree	neutral/idk	stronglyagree	department	disagree	agree	provider_training			stronglyagree	disagree	disagree	disagree		stronglydisagree	stronglyagree	stronglydisagree			Ndiyo watoa huduma kupewa elimu ya kujitosheleza juu ya kutibu ugonjwa wa mshtuko wa moyo na kuzuia,piling Wagonjwa wap ewe elimu sahihi juu ya kujikinga wasipate mshtuko wa moyo na ambao ni wagonjwa tayar waweze kujihudumia
female	29	rn		Kcmc	emd/opd			stronglyagree	stronglyagree	agree	stronglyagree	agree	agree	stronglyagree	neutral/idk	stronglyagree	stronglyagree	agree	stronglyagree	agree	stronglyagree	disagree	agree	stronglyagree	stronglyagree	stronglyagree	stronglyagree	stronglyagree	stronglyagree	agree	agree	stronglyagree	department	disagree	stronglyagree	provider_training			stronglyagree	stronglydisagree	stronglydisagree	stronglydisagree		disagree	stronglyagree	agree		Tutapunguza idadi ya wagonjwa wa mshtuko wa moyo	Kliniki ya moyo I we kila siku
male	27	rn		Kcmc	inpatient			stronglyagree	stronglyagree	stronglyagree	stronglyagree	stronglyagree	stronglyagree	agree	agree	agree	stronglyagree	agree	agree	agree	stronglyagree	agree	agree	stronglyagree	stronglyagree	stronglyagree	stronglyagree	stronglyagree	agree	agree	agree	stronglyagree	individual	neutral/idk	agree	provider_training			agree	disagree	disagree	disagree		disagree	stronglyagree	disagree			Frequency stuffs trainings about MI Training nurses to interpretation of ECG To increase ECG monitoring machine at facility Frequency follow up MI patients Home based education to all patients with at risk to got MI
male	27	rn		Kcmc	inpatient			stronglyagree	stronglyagree	agree	stronglyagree	agree	stronglyagree	stronglyagree	agree	stronglyagree	stronglyagree	stronglyagree	agree	agree	stronglyagree	neutral/idk	stronglyagree	stronglyagree	stronglyagree	agree	agree	stronglyagree	stronglyagree	disagree	stronglyagree	agree	department	neutral/idk	stronglyagree	provider_training			agree	stronglydisagree	disagree	stronglydisagree		disagree	agree	stronglydisagree			I advice to add more ECG machine in my facility and availability of drugs for MI protocol as well as early diagnosis for proper management
male	25	md_general		Kcmc	inpatient			stronglyagree	stronglyagree	stronglyagree	stronglyagree	disagree	neutral/idk	disagree	stronglydisagree	stronglydisagree	disagree	agree	agree	agree	stronglyagree	agree	stronglyagree	stronglyagree	stronglyagree	stronglyagree	stronglyagree	stronglyagree	stronglyagree	agree	agree	stronglyagree	individual	stronglyagree	agree	provider_training			agree	stronglyagree	stronglyagree	stronglydisagree		disagree	stronglyagree	stronglydisagree			To train health providers on proper management of MI
female	24	rn		Kcmc	emd/opd			stronglyagree	stronglyagree	stronglyagree	agree	neutral/idk	neutral/idk	agree	agree	agree	stronglyagree	agree	neutral/idk	agree	stronglyagree	stronglyagree	stronglyagree	stronglyagree	stronglyagree	stronglyagree	stronglyagree	stronglyagree	stronglyagree	stronglyagree	agree	stronglyagree	individual	agree	stronglyagree	provider_training			stronglyagree	disagree	disagree	disagree		disagree	stronglyagree	disagree			Elimu Zaid na mafunzo Zaid kwa watoa huduma inahitajika
female	39	md_specialist	Internal medicine	Kcmc	inpatient			stronglyagree	agree	stronglyagree	stronglyagree	neutral/idk	agree	agree	stronglyagree	neutral/idk	disagree	disagree	disagree	disagree	stronglyagree	neutral/idk	agree	stronglyagree	stronglyagree	stronglyagree	stronglyagree	stronglyagree	stronglyagree	agree	agree	agree	both	agree	neutral/idk	provider_training			neutral/idk	stronglydisagree	stronglydisagree	stronglydisagree		stronglydisagree	stronglyagree	agree		Deaths	Point of care ECG and serial ECGs
male	25	rn		KCMC	inpatient			stronglyagree	neutral/idk	stronglyagree	agree	neutral/idk	neutral/idk	neutral/idk	neutral/idk	agree	agree	agree	agree	neutral/idk	stronglyagree	neutral/idk	neutral/idk	stronglyagree	agree	agree	stronglyagree	agree	stronglyagree	agree	neutral/idk	agree	department	neutral/idk	agree	patient_education			agree	neutral/idk	agree	disagree		disagree	stronglyagree	neutral/idk			Hapana
male	29	rn		Kcmc	inpatient			stronglyagree	stronglyagree	stronglyagree	stronglyagree	agree	disagree	disagree	disagree	agree	stronglyagree	stronglyagree	stronglyagree	neutral/idk	stronglyagree	neutral/idk	agree	stronglyagree	stronglyagree	stronglyagree	stronglyagree	stronglyagree	stronglyagree	stronglyagree	neutral/idk	stronglyagree	department	stronglyagree	neutral/idk	provider_training			stronglyagree	stronglydisagree	stronglydisagree	stronglydisagree		stronglydisagree	stronglyagree	stronglydisagree			To have a building capacity for treatment, specialist and enough staff and capacitation
female	27	md_general		KCMC	emd/opd			stronglyagree	agree	stronglyagree	stronglyagree	disagree	disagree	neutral/idk	stronglyagree	agree	stronglyagree	stronglyagree	agree	neutral/idk	stronglyagree	disagree	disagree	stronglyagree	stronglyagree	agree	stronglyagree	stronglyagree	stronglyagree	disagree	neutral/idk	stronglyagree	both	stronglydisagree	stronglyagree	provider_training			agree	disagree	disagree	disagree		disagree	stronglyagree	disagree			No
male	28	md_general		KCMC	emd/opd			stronglyagree	stronglyagree	stronglyagree	agree	stronglydisagree	disagree	agree	agree	neutral/idk	agree	agree	neutral/idk	disagree	agree	neutral/idk	agree	stronglyagree	stronglyagree	agree	agree	agree	stronglyagree	agree	agree	agree	department	neutral/idk	stronglyagree	provider_training			agree	stronglydisagree	stronglydisagree	stronglydisagree		stronglydisagree	stronglyagree	stronglydisagree			Try to reduce beuraucracy (such as investigation, payment issures) to patient with MI
male	34	md_specialist	Emergency physician	Kcmc	emd/opd			stronglyagree	stronglyagree	stronglyagree	stronglyagree	disagree	neutral/idk	agree	disagree	agree	stronglyagree	agree	agree	agree	stronglyagree	agree	agree	stronglyagree	stronglyagree	stronglyagree	stronglyagree	stronglyagree	stronglyagree	stronglyagree	agree	stronglyagree	individual	stronglyagree	stronglyagree	other	Additional provider training and having MI checklist embeded in our electronic health medical system (ehms) will work better.		stronglyagree	stronglydisagree	stronglydisagree	stronglydisagree		stronglydisagree	stronglyagree	stronglydisagree			Mass education on MI signs and symptoms and early health seeking behavior is important either by facility outreach programs, mass media and wall embeded posters.
female	27	md_general		KCMC	emd/opd			stronglyagree	stronglyagree	agree	stronglyagree	agree	stronglyagree	agree	neutral/idk	agree	agree	agree	agree	neutral/idk	stronglyagree	stronglyagree	agree	stronglyagree	stronglyagree	stronglyagree	stronglyagree	stronglyagree	stronglyagree	stronglyagree	stronglyagree	agree	individual	stronglyagree	stronglyagree	provider_training			agree	disagree	stronglydisagree	stronglydisagree		disagree	stronglyagree	disagree			Community based awearness for early preventive measures
female	48	administrator		KCMC	emd/opd			stronglyagree	stronglyagree	stronglyagree	stronglyagree	stronglydisagree	stronglydisagree	disagree	disagree	disagree	disagree	disagree	stronglydisagree	stronglydisagree	stronglyagree	stronglyagree	stronglyagree	stronglyagree	stronglyagree	stronglyagree	stronglyagree	stronglyagree	stronglyagree	stronglyagree	stronglyagree	stronglyagree	both	stronglyagree	stronglyagree	other	All 0f them		stronglyagree	stronglydisagree	stronglydisagree	stronglydisagree		stronglydisagree	stronglyagree	stronglydisagree			Kama itawezekana waandaliwe watu ndani ya idara Watakao pata mafunzo haya, ili waweze kuwafundisha wengine Wapya
female	36	rn		Kcmc	emd/opd			stronglyagree	agree	agree	agree	neutral/idk	disagree	disagree	agree	agree	agree	agree	agree	agree	agree	agree	agree	agree	agree	stronglyagree	agree	agree	agree	agree	stronglyagree	agree	department	disagree	agree	patient_education			agree	disagree	disagree	stronglydisagree		disagree	stronglyagree	disagree			Ufuatiliajii wa karibu kwa wagonjwa wa mshtuko wa moyo
female	26	rn		Kcmc	inpatient			agree	stronglyagree	agree	stronglyagree	disagree	agree	agree	neutral/idk	agree	agree	neutral/idk	agree	agree	agree	agree	agree	agree	agree	agree	agree	agree	agree	agree	agree	neutral/idk	both	stronglyagree	stronglyagree	provider_training			agree	neutral/idk	disagree	disagree		neutral/idk	agree	disagree			Kuongeza wafanyakazi na kutoa elimu ya kwa watoa huduma
female	35	rn		Kcmc	inpatient			agree	agree	agree	agree	disagree	agree	agree	agree	agree	agree	agree	agree	neutral/idk	agree	neutral/idk	agree	neutral/idk	agree	agree	agree	agree	agree	agree	agree	agree	individual	agree	agree	provider_training			agree	agree	agree	agree		agree	agree	disagree			Mafunzo ya tolewe kwa watoa huduma
female	56	rn		Kcmc	emd/opd			stronglyagree	agree	stronglyagree	stronglyagree	agree	neutral/idk	neutral/idk	disagree	agree	disagree	agree	agree	agree	stronglyagree	neutral/idk	agree	stronglyagree	stronglyagree	stronglyagree	agree	agree	stronglyagree	agree	agree	agree	department	agree	agree	provider_training			stronglyagree	stronglydisagree	stronglydisagree	stronglydisagree		disagree	stronglyagree	stronglydisagree			Elimu ya kutosha kwa wauguzi juu ya mshtuko wa moyo
female	31	rn		Kcmc	emd/opd			stronglyagree	agree	agree	agree	neutral/idk	neutral/idk	neutral/idk	disagree	neutral/idk	disagree	neutral/idk	neutral/idk	agree	stronglyagree	disagree	disagree	agree	agree	agree	agree	agree	agree	agree	neutral/idk	agree	department	agree	agree	other	Uongezwaji wa vifaa kama ecg Na wafanyakazi waongezwe		agree	disagree	neutral/idk	disagree		disagree	agree	disagree			Uongezaji wa watoa huduma counseling kwa wagonjwa juu ya utumiaji dawa
male	27	rn		Kcmc	cardiacclinic			stronglyagree	agree	stronglyagree	stronglyagree	neutral/idk	agree	agree	agree	stronglyagree	stronglyagree	stronglyagree	agree	stronglyagree	stronglyagree	agree	agree	stronglyagree	stronglyagree	stronglyagree	stronglyagree	agree	stronglyagree	agree	stronglyagree	agree	department	neutral/idk	stronglyagree	standardized_fu			agree	stronglydisagree	stronglydisagree	stronglydisagree		stronglydisagree	stronglyagree	disagree			1)To do registration of all patient with MI and to make proper history for earlier diagnosis and treatment on time. 2)training to healthy personal about MI
female	45	rn		Kcmc	emd/opd			stronglyagree	stronglyagree	stronglyagree	stronglyagree	disagree	agree	agree	agree	agree	agree	agree	disagree	disagree	agree	agree	disagree	agree	stronglyagree	agree	stronglyagree	stronglyagree	stronglyagree	agree	stronglyagree	agree	department	disagree	stronglyagree	provider_training			agree	disagree	disagree	disagree		disagree	stronglyagree	stronglydisagree			Watoa huduma washirikiane na hospita,I zingine wabadilishane uzoefu namna ya kuwahudumia wagonjwa hawa
male	37	md_general		Kcmc	inpatient			stronglyagree	stronglyagree	stronglyagree	agree	agree	neutral/idk	neutral/idk	stronglyagree	agree	disagree	stronglyagree	agree	neutral/idk	stronglyagree	agree	agree	stronglyagree	stronglyagree	agree	agree	agree	neutral/idk	neutral/idk	agree	agree	individual	agree	agree	patient_education			agree	neutral/idk	agree	agree		stronglyagree	stronglyagree	stronglyagree	MI being a serious condition and comon in patients I strongly agree that patients may face many problems if nothing is done to improve the treatment of MI ( e.g premature deth )		To train general practitionner
male	33	md_general		Kcmc	inpatient			stronglyagree	stronglyagree	stronglyagree	stronglyagree	neutral/idk	disagree	disagree	stronglyagree	agree	stronglyagree	agree	agree	neutral/idk	stronglyagree	stronglyagree	stronglyagree	stronglyagree	stronglyagree	stronglyagree	stronglyagree	stronglyagree	stronglyagree	stronglyagree	neutral/idk	stronglyagree	department	stronglydisagree	stronglyagree	checklists			stronglyagree	stronglydisagree	stronglydisagree	stronglydisagree		stronglydisagree	stronglyagree	stronglydisagree			Improve availability of basic ix at emd like troponin and ecg particularly at night. Having a cath lab would make dramatic impact in quality of care given as well as immediate thrombolysis. Primary care target should as well be emphasized as time lapse i
female	45	rn		Kcmc	emd/opd			stronglyagree	agree	stronglyagree	stronglyagree	disagree	stronglydisagree	stronglydisagree	stronglydisagree	stronglydisagree	stronglydisagree	stronglydisagree	stronglydisagree	stronglydisagree	stronglyagree	disagree	disagree	stronglyagree	stronglyagree	stronglyagree	stronglyagree	stronglyagree	stronglyagree	stronglyagree	stronglydisagree	stronglyagree	department	stronglyagree	stronglyagree	provider_training			stronglyagree	stronglydisagree	stronglydisagree	stronglydisagree		stronglydisagree	stronglyagree	stronglydisagree			I think we need also quality equipment like beds,wheelchair, starches and ECG Mashine
male	32	md_general		Kcmc	emd/opd			stronglyagree	agree	agree	stronglyagree	neutral/idk	agree	agree	stronglyagree	stronglyagree	agree	stronglyagree	agree	neutral/idk	stronglyagree	neutral/idk	agree	stronglyagree	stronglyagree	stronglyagree	stronglyagree	stronglyagree	stronglyagree	agree	agree	stronglyagree	department	stronglydisagree	stronglyagree	patient_education			neutral/idk	stronglydisagree	disagree	stronglydisagree		stronglydisagree	stronglyagree	stronglydisagree			Having a catheterization lab for MI patients and thromboblasts
male	28	md_general		Kcmc	emd/opd			stronglyagree	stronglyagree	stronglyagree	stronglyagree	agree	agree	agree	agree	neutral/idk	neutral/idk	agree	neutral/idk	agree	stronglyagree	neutral/idk	neutral/idk	stronglyagree	agree	agree	stronglyagree	stronglyagree	stronglyagree	stronglyagree	stronglyagree	stronglyagree	department	neutral/idk	neutral/idk	provider_training			agree	stronglydisagree	stronglydisagree	stronglydisagree		disagree	stronglyagree	stronglydisagree			No
female	40	rn		Kcmc	emd/opd			stronglyagree	stronglyagree	stronglyagree	agree	stronglyagree	neutral/idk	disagree	agree	disagree	agree	agree	disagree	disagree	stronglyagree	disagree	disagree	agree	stronglyagree	stronglyagree	stronglyagree	stronglyagree	stronglyagree	stronglyagree	stronglyagree	agree	department	agree	agree	standardized_fu			agree	disagree	disagree	disagree		disagree	agree	disagree			No
female	59	rn		Kcmc	emd/opd			stronglyagree	stronglyagree	stronglyagree	stronglyagree	disagree	disagree	disagree	agree	agree	agree	agree	disagree	disagree	stronglyagree	disagree	agree	stronglyagree	stronglyagree	stronglyagree	stronglyagree	stronglyagree	stronglyagree	stronglyagree	disagree	stronglyagree	department	stronglyagree	stronglyagree	patient_education			stronglyagree	disagree	disagree	disagree		disagree	stronglyagree	disagree			Education for Patient in the community before seeking care to the hospital, about the disease, symptoms and what kind of the treatment, important of regular check- up and education about life style modification.
male	31	md_specialist	Internal Medicine	KCMC	cardiacclinic			neutral/idk	disagree	stronglyagree	stronglyagree	disagree	disagree	disagree	agree	disagree	disagree	disagree	disagree	disagree	stronglyagree	agree	agree	stronglyagree	stronglyagree	stronglyagree	stronglyagree	agree	disagree	disagree	agree	stronglydisagree	individual	agree	agree	provider_training			agree	disagree	agree	neutral/idk		stronglydisagree	stronglyagree	stronglyagree	Neglect of other cardiovascular and non-cardiovascular diseases and complications.		Constant basic training on investigations and treatment.
male	30	rn		KCM	emd/opd			stronglyagree	agree	agree	agree	disagree	agree	disagree	disagree	neutral/idk	disagree	agree	agree	agree	stronglyagree	agree	agree	agree	agree	stronglyagree	agree	agree	agree	agree	agree	agree	both	agree	agree	patient_education			stronglyagree	stronglyagree	agree	agree		disagree	stronglyagree	stronglyagree	NAKUBALI		Hapana
female	50	rn		Kcmc	emd/opd			stronglyagree	stronglyagree	stronglyagree	stronglyagree	disagree	stronglydisagree	disagree	disagree	stronglydisagree	disagree	agree	agree	agree	stronglyagree	agree	agree	stronglyagree	stronglyagree	stronglyagree	stronglyagree	stronglyagree	stronglyagree	stronglyagree	stronglyagree	agree	both	stronglyagree	stronglyagree	provider_training			stronglyagree	stronglydisagree	stronglydisagree	stronglydisagree		stronglydisagree	stronglyagree	stronglydisagree			Mafunzo ya ziada kwa watoa huduma yanahitajika ,nappa watoa huduma wapekwa kwenye Jamii kutoa mafunzo wakiwezeshwa wanaweza
female	31	md_general		Kcmc	inpatient			stronglyagree	stronglyagree	stronglyagree	stronglyagree	agree	agree	agree	stronglyagree	stronglyagree	stronglyagree	agree	neutral/idk	neutral/idk	stronglyagree	stronglyagree	stronglyagree	stronglyagree	stronglyagree	stronglyagree	stronglyagree	stronglyagree	stronglyagree	stronglyagree	neutral/idk	stronglyagree	individual	stronglyagree	stronglyagree	patient_education			stronglyagree	stronglydisagree	stronglydisagree	stronglydisagree		stronglydisagree	stronglyagree	stronglydisagree			1. We need more education in our community on how MI can be prevented and early sign of MI for early intervention. 2. Medical personnel need to have high index of suspicion for early intervention.
female	43	md_general		Kcmc	inpatient			stronglyagree	stronglyagree	stronglyagree	stronglyagree	neutral/idk	neutral/idk	neutral/idk	disagree	agree	agree	agree	neutral/idk	agree	stronglyagree	disagree	neutral/idk	stronglyagree	stronglyagree	stronglyagree	stronglyagree	stronglyagree	disagree	agree	agree	stronglyagree	individual	agree	stronglyagree	patient_education			agree	disagree	stronglydisagree	stronglydisagree		stronglydisagree	stronglyagree	stronglydisagree			Availability of intervention therapy to MI like PCI, Stent, fibrinolysis.
male	71	md_general		Kcmc	emd/opd			stronglyagree	agree	stronglyagree	stronglyagree	disagree	disagree	neutral/idk	disagree	disagree	neutral/idk	disagree	neutral/idk	neutral/idk	stronglyagree	disagree	neutral/idk	stronglyagree	stronglyagree	stronglyagree	stronglyagree	stronglyagree	stronglyagree	stronglyagree	neutral/idk	agree	department	neutral/idk	stronglyagree	patient_education			stronglyagree	stronglydisagree	stronglydisagree	stronglydisagree		stronglydisagree	stronglyagree	stronglydisagree			To provide education for health provider should be continued and for the patient too, also to allow more research about MI should be continued
male	33	md_general		Kcmc	inpatient			stronglyagree	stronglyagree	stronglyagree	stronglyagree	stronglyagree	stronglyagree	stronglyagree	stronglyagree	stronglyagree	stronglyagree	agree	stronglyagree	stronglyagree	stronglyagree	stronglyagree	stronglyagree	stronglyagree	stronglyagree	stronglyagree	stronglyagree	stronglyagree	stronglyagree	stronglyagree	stronglyagree	stronglyagree	department	disagree	agree	patient_education			stronglyagree	stronglyagree	stronglyagree	agree		disagree	agree	disagree			All patients with chest pain should be evaluated for myocardial infarction
male	29	md_general		Kcmc	inpatient			stronglyagree	neutral/idk	stronglyagree	stronglyagree	neutral/idk	agree	agree	stronglyagree	agree	neutral/idk	agree	disagree	agree	stronglyagree	agree	agree	stronglyagree	stronglyagree	stronglyagree	stronglyagree	stronglyagree	stronglyagree	stronglyagree	stronglyagree	agree	both	stronglyagree	stronglyagree	patient_education			stronglyagree	stronglyagree	stronglyagree	disagree		disagree	stronglyagree	stronglydisagree			Interventional cardiology services
female	33	md_general		KCMC	cardiacclinic			agree	agree	stronglyagree	agree	neutral/idk	agree	disagree	disagree	agree	disagree	agree	neutral/idk	agree	stronglyagree	agree	agree	stronglyagree	stronglyagree	stronglyagree	agree	agree	agree	neutral/idk	agree	agree	both	neutral/idk	stronglyagree	provider_training			agree	disagree	disagree	disagree		disagree	stronglyagree	disagree			Health care providers should learn how to interpret ECG
male	29	md_specialist	Cardiac physiologist	Kcmc	cardiacclinic			stronglyagree	neutral/idk	agree	agree	agree	disagree	agree	agree	neutral/idk	agree	agree	agree	neutral/idk	stronglyagree	agree	agree	stronglyagree	stronglyagree	stronglyagree	agree	agree	stronglyagree	neutral/idk	neutral/idk	agree	department	stronglyagree	stronglyagree	provider_training			stronglyagree	disagree	neutral/idk	disagree		disagree	agree	disagree			None
male	30	rn		Kcmc	cardiacclinic			agree	agree	stronglyagree	stronglyagree	disagree	agree	agree	agree	agree	agree	stronglyagree	stronglyagree	stronglyagree	stronglyagree	agree	agree	stronglyagree	stronglyagree	stronglyagree	stronglyagree	stronglyagree	stronglyagree	agree	agree	stronglyagree	both	stronglyagree	agree	standardized_fu			stronglyagree	stronglydisagree	stronglydisagree	disagree		stronglydisagree	stronglyagree	disagree			MAFUNZO KWA WATOA HUDUMA,UPATIKANAJI WA VIFAA TIBA VYA KUTOSHA KAMA VILE ECG MASHINE NA VITAL SIGN EQUIPMENTS,UTUNZAJI MZURI WA KUMBUKUMBU ZA WAGONJWA NA UFUATILIAJI KWA UJUMLA NA MOTISHA KWA WATOA HUDUMA VITASAIDIA KULETA MATOKEA CHANYA KWA WAGONJWA .
male	28	rn		Kcmc	emd/opd			stronglyagree	agree	stronglyagree	agree	disagree	disagree	disagree	agree	agree	disagree	agree	agree	disagree	agree	agree	agree	stronglyagree	stronglyagree	stronglyagree	stronglyagree	stronglyagree	stronglyagree	stronglyagree	agree	agree	department	agree	agree	patient_education			agree	agree	agree	agree		agree	agree	stronglydisagree			No
female	25	rn		Kcmc	emd/opd			agree	stronglyagree	stronglyagree	stronglyagree	disagree	disagree	disagree	disagree	disagree	agree	disagree	disagree	disagree	stronglyagree	agree	stronglyagree	stronglyagree	stronglyagree	stronglyagree	stronglyagree	stronglyagree	stronglyagree	stronglyagree	disagree	stronglyagree	department	neutral/idk	stronglyagree	provider_training			stronglyagree	disagree	disagree	disagree		disagree	stronglyagree	disagree			The technology for diagnosing and treating MI x should be improved
male	29	md_general		Kcmc hospital	inpatient			stronglyagree	stronglyagree	stronglyagree	stronglyagree	disagree	disagree	disagree	disagree	disagree	stronglydisagree	disagree	disagree	disagree	stronglyagree	disagree	disagree	stronglyagree	stronglyagree	agree	stronglyagree	stronglyagree	stronglyagree	stronglyagree	disagree	stronglyagree	both	neutral/idk	stronglyagree	provider_training			stronglyagree	stronglydisagree	stronglydisagree	stronglydisagree		stronglydisagree	stronglyagree	disagree			Your work is in indeed a milestone in MI care at our facility, I believe active involvement of the providers in quality improvement tactics will surely make a change
female	35	rn		Kcmc	inpatient			agree	agree	agree	agree	agree	agree	agree	agree	agree	agree	agree	agree	agree	agree	neutral/idk	agree	agree	agree	agree	agree	neutral/idk	agree	agree	agree	agree	individual	agree	agree	checklists			agree	agree	agree	disagree		disagree	agree	agree		Nskubali	Ndio
female	25	md_general		KCMC	inpatient			agree	agree	agree	stronglyagree	neutral/idk	disagree	neutral/idk	disagree	agree	agree	neutral/idk	agree	disagree	stronglyagree	neutral/idk	neutral/idk	stronglyagree	stronglyagree	agree	stronglyagree	stronglyagree	stronglyagree	stronglyagree	agree	agree	both	stronglyagree	stronglyagree	patient_education			agree	agree	stronglydisagree	disagree		stronglydisagree	stronglyagree	stronglydisagree			No
male	27	md_general		KCMC	inpatient			stronglyagree	agree	agree	agree	disagree	neutral/idk	agree	neutral/idk	stronglyagree	agree	neutral/idk	agree	disagree	stronglyagree	stronglyagree	disagree	agree	stronglyagree	stronglyagree	stronglyagree	agree	stronglyagree	stronglyagree	stronglyagree	stronglyagree	both	stronglyagree	stronglyagree	provider_training			stronglyagree	disagree	neutral/idk	disagree		stronglyagree	agree	disagree			Provider training on MI would help to reduce the burden
male	26	rn		Kcmc internal medicine	inpatient			stronglyagree	stronglyagree	stronglyagree	stronglyagree	neutral/idk	agree	agree	neutral/idk	stronglyagree	stronglyagree	stronglyagree	stronglyagree	stronglyagree	stronglyagree	stronglyagree	stronglyagree	stronglyagree	stronglyagree	stronglyagree	stronglyagree	stronglyagree	stronglyagree	stronglyagree	stronglyagree	stronglyagree	department	stronglyagree	stronglyagree	patient_education			stronglyagree	stronglyagree	stronglyagree	stronglyagree		stronglyagree	stronglyagree	disagree			To create awareness to the people about mi
male	25	rn		Kcmc	inpatient			stronglyagree	stronglyagree	stronglyagree	stronglyagree	neutral/idk	neutral/idk	neutral/idk	agree	neutral/idk	neutral/idk	neutral/idk	neutral/idk	disagree	stronglyagree	agree	neutral/idk	agree	stronglyagree	agree	agree	agree	neutral/idk	neutral/idk	agree	neutral/idk	both	neutral/idk	neutral/idk	provider_training			agree	disagree	disagree	disagree		disagree	agree	disagree			Yes, ECG should be included as among of investigation especially for those patients who are suspected to have cardiovascular disorders in order to diagnose MI earlier.
female	39	rn		Kcmc	emd/opd			stronglyagree	agree	stronglyagree	stronglyagree	neutral/idk	stronglyagree	agree	agree	agree	stronglyagree	stronglyagree	stronglyagree	neutral/idk	stronglyagree	agree	neutral/idk	stronglyagree	stronglyagree	agree	stronglyagree	stronglyagree	stronglyagree	stronglyagree	neutral/idk	stronglyagree	department	stronglyagree	stronglyagree	provider_training			stronglyagree	disagree	disagree	disagree		disagree	stronglyagree	disagree			Hapana
female	34	rn		Kcmc	emd/opd			stronglyagree	stronglyagree	stronglyagree	stronglyagree	agree	agree	agree	agree	neutral/idk	neutral/idk	neutral/idk	neutral/idk	neutral/idk	stronglyagree	neutral/idk	neutral/idk	stronglyagree	stronglyagree	stronglyagree	stronglyagree	stronglyagree	stronglyagree	stronglyagree	stronglyagree	stronglyagree	department	stronglyagree	stronglyagree	provider_training			stronglyagree	stronglydisagree	stronglydisagree	stronglydisagree		disagree	stronglyagree	stronglydisagree			Ikitokea mgonjwa amepatiwa matibabu ya awali basi Rufaa kwenye respective facility iwe mapema. ECG ifundishwe kwa wataalamu kugundua shida ya MI.
female	47	rn		Kcmc hospital	inpatient			stronglyagree	stronglyagree	stronglyagree	agree	agree	neutral/idk	neutral/idk	neutral/idk	neutral/idk	disagree	agree	disagree	neutral/idk	stronglyagree	neutral/idk	disagree	agree	agree	agree	agree	neutral/idk	stronglyagree	neutral/idk	stronglyagree	agree	department	disagree	agree	provider_training			agree	disagree	disagree	disagree		disagree	stronglyagree	disagree			Adequate Provider training should be a priority
female	34	rn		Kcmc	inpatient			stronglyagree	agree	stronglyagree	agree	neutral/idk	neutral/idk	neutral/idk	agree	agree	neutral/idk	agree	neutral/idk	neutral/idk	stronglyagree	neutral/idk	neutral/idk	stronglyagree	stronglyagree	agree	agree	agree	agree	neutral/idk	neutral/idk	agree	department	agree	disagree	provider_training			agree	disagree	disagree	disagree		disagree	stronglyagree	disagree			Ecg machine ziwepo kila idara ili kusaidia ugunduzi wa ugonjwa huu wa MI mapema
male	27	rn		Kcmc hospital	inpatient			stronglyagree	agree	stronglyagree	stronglyagree	agree	agree	agree	agree	agree	agree	agree	agree	agree	stronglyagree	agree	agree	stronglyagree	stronglyagree	stronglyagree	stronglyagree	agree	agree	agree	agree	agree	department	neutral/idk	stronglyagree	provider_training			stronglyagree	stronglydisagree	stronglydisagree	stronglydisagree		disagree	stronglyagree	disagree			Continous education to health providers about MI
female	35	rn		Kcmc	inpatient			stronglyagree	stronglyagree	stronglyagree	stronglyagree	agree	agree	agree	neutral/idk	neutral/idk	agree	stronglyagree	stronglyagree	stronglyagree	stronglyagree	stronglyagree	stronglyagree	stronglyagree	stronglyagree	stronglyagree	stronglyagree	stronglyagree	stronglyagree	stronglyagree	agree	stronglyagree	department	stronglyagree	stronglyagree	provider_training			stronglyagree	stronglydisagree	stronglydisagree	stronglydisagree		stronglydisagree	stronglyagree	stronglydisagree			Elimu itolewe kwa wagonjwa pia kuweza na mafunzo ya Ziada kwa watoa huduma wote.
male	26	md_general		Kcmc	emd/opd			stronglyagree	stronglyagree	stronglyagree	stronglyagree	agree	stronglyagree	stronglyagree	stronglyagree	stronglyagree	stronglyagree	stronglyagree	stronglyagree	agree	stronglyagree	agree	agree	stronglyagree	stronglyagree	stronglyagree	stronglyagree	stronglyagree	stronglyagree	stronglyagree	stronglyagree	stronglyagree	department	agree	agree	patient_education			stronglyagree	stronglyagree	stronglyagree	stronglyagree		stronglyagree	stronglyagree	stronglydisagree			Elimu itolewe kwa wagonjwa
female	26	rn		Kcmc hospital	inpatient			stronglyagree	stronglyagree	stronglyagree	agree	disagree	disagree	neutral/idk	disagree	agree	neutral/idk	agree	agree	neutral/idk	agree	agree	disagree	stronglyagree	stronglyagree	stronglyagree	agree	agree	agree	agree	neutral/idk	agree	department	disagree	agree	medications_inhouse			agree	stronglydisagree	stronglydisagree	stronglydisagree		disagree	stronglyagree	stronglydisagree			None
male	28	md_general		kCMC	emd/opd			stronglyagree	agree	stronglyagree	stronglyagree	agree	agree	agree	stronglyagree	agree	agree	stronglyagree	agree	neutral/idk	stronglyagree	agree	stronglyagree	stronglyagree	stronglyagree	stronglyagree	stronglyagree	stronglyagree	stronglyagree	agree	stronglyagree	stronglyagree	both	disagree	disagree	provider_training			agree	disagree	agree	disagree		disagree	stronglyagree	neutral/idk			No
male	30	rn		Kcmc hospital	inpatient			stronglyagree	agree	agree	stronglyagree	agree	stronglyagree	stronglyagree	stronglyagree	stronglyagree	agree	stronglyagree	stronglyagree	stronglyagree	stronglyagree	agree	stronglyagree	stronglyagree	stronglyagree	agree	stronglyagree	agree	agree	stronglyagree	stronglyagree	agree	individual	agree	stronglyagree	provider_training			agree	disagree	disagree	neutral/idk		neutral/idk	stronglyagree	neutral/idk			No
male	25	rn		Kcmc	inpatient			stronglyagree	stronglyagree	stronglyagree	stronglyagree	stronglyagree	stronglyagree	stronglyagree	stronglyagree	stronglyagree	stronglyagree	stronglyagree	stronglyagree	stronglyagree	stronglyagree	agree	agree	agree	agree	agree	agree	agree	agree	agree	agree	agree	department	agree	agree	provider_training			stronglyagree	disagree	disagree	disagree		disagree	agree	disagree			Health education to all health care provider and patient as well should be provided inorder to improve MI care and also prevention of it
female	43	rn		Kcmc	inpatient			agree	agree	agree	agree	agree	agree	agree	agree	agree	agree	agree	agree	agree	agree	agree	agree	agree	agree	agree	agree	agree	agree	agree	agree	agree	department	agree	agree	patient_education			neutral/idk	disagree	disagree	disagree		disagree	agree	agree		NAKUBALI Kuzuia,MI kwa sababu l naweza ikamletea shida mgonjwa mpaka ikasbabisha kipo, kwa sababu mgonjwa a naweza aka pata cardiac arrest	Ndio
male	28	md_general		KCMC	inpatient			agree	agree	agree	agree	neutral/idk	agree	neutral/idk	disagree	disagree	agree	agree	agree	disagree	stronglyagree	disagree	stronglyagree	stronglyagree	stronglyagree	stronglyagree	stronglyagree	stronglyagree	stronglyagree	agree	agree	agree	department	agree	agree	provider_training			stronglyagree	disagree	disagree	disagree		disagree	stronglyagree	neutral/idk			To do the ECG to every Patient with hypertension or any cardiac conditions
female	26	md_general		Kcmc	inpatient			stronglyagree	agree	stronglyagree	stronglyagree	neutral/idk	neutral/idk	neutral/idk	agree	neutral/idk	agree	neutral/idk	neutral/idk	neutral/idk	stronglyagree	neutral/idk	neutral/idk	stronglyagree	stronglyagree	stronglyagree	stronglyagree	stronglyagree	stronglyagree	agree	stronglyagree	stronglyagree	both	agree	stronglyagree	audit_feedback			stronglyagree	stronglydisagree	stronglydisagree	stronglydisagree		stronglydisagree	stronglydisagree	stronglydisagree			We need more intervention for Patient regarding to MI and building capacity like cath lab, and to have more cardiologists - people should undergo further training since we don't have site for MI patients
male	25	rn		Kcmc	inpatient			stronglyagree	agree	stronglyagree	stronglyagree	agree	agree	agree	stronglyagree	stronglyagree	stronglyagree	stronglyagree	stronglyagree	stronglyagree	stronglyagree	agree	agree	agree	stronglyagree	neutral/idk	neutral/idk	agree	neutral/idk	stronglyagree	agree	neutral/idk	department	neutral/idk	agree	provider_training			stronglyagree	stronglydisagree	stronglydisagree	disagree		stronglydisagree	stronglyagree	disagree			Mi it is an emergency condition/situation so that it would be given first priority and health care personell to be always updated for about MI
female	25	md_general		Kcmc hospital	inpatient			agree	stronglyagree	stronglyagree	stronglyagree	neutral/idk	agree	agree	agree	neutral/idk	agree	agree	agree	agree	stronglyagree	neutral/idk	neutral/idk	stronglyagree	stronglyagree	stronglyagree	stronglyagree	stronglyagree	stronglyagree	stronglyagree	stronglyagree	stronglyagree	both	stronglyagree	stronglyagree	provider_training			stronglyagree	stronglydisagree	stronglydisagree	stronglydisagree		disagree	stronglyagree	stronglydisagree			Just more education, to care providers and more infrastructures for diagnosing MI
female	63	rn		Kcmc	cardiacclinic			stronglyagree	stronglyagree	stronglyagree	stronglyagree	agree	agree	agree	agree	agree	agree	agree	agree	agree	stronglyagree	agree	agree	stronglyagree	stronglyagree	stronglyagree	stronglyagree	stronglyagree	stronglyagree	agree	stronglyagree	stronglyagree	both	agree	disagree	provider_training			stronglyagree	disagree	disagree	disagree		disagree	stronglyagree	disagree			No
male	25	rn		Kilimanjaro Christian medical center	emd/opd			agree	agree	stronglyagree	stronglyagree	neutral/idk	agree	agree	stronglyagree	stronglyagree	stronglyagree	stronglyagree	stronglyagree	agree	agree	stronglyagree	agree	stronglyagree	stronglyagree	stronglyagree	stronglyagree	stronglyagree	stronglyagree	stronglyagree	agree	stronglyagree	both	stronglyagree	stronglyagree	patient_education			stronglyagree	stronglydisagree	stronglydisagree	stronglydisagree		disagree	stronglyagree	disagree			Community sensitization and education together with regular seminars would be of much great benefit
female	26	md_general		KCMC	emd/opd			stronglyagree	stronglyagree	stronglyagree	stronglyagree	neutral/idk	stronglyagree	stronglyagree	agree	stronglyagree	agree	stronglyagree	agree	disagree	stronglyagree	agree	disagree	stronglyagree	stronglyagree	stronglyagree	stronglyagree	stronglyagree	stronglyagree	stronglyagree	agree	stronglyagree	department	neutral/idk	stronglyagree	provider_training			stronglyagree	stronglydisagree	stronglydisagree	stronglydisagree		stronglydisagree	stronglyagree	stronglydisagree			Availability of medication at ED and easy accessibility
female	27	md_general		Kcmc	emd/opd			stronglyagree	agree	stronglyagree	agree	disagree	neutral/idk	disagree	neutral/idk	disagree	agree	neutral/idk	agree	disagree	agree	agree	neutral/idk	stronglyagree	stronglyagree	stronglyagree	agree	agree	agree	agree	agree	stronglyagree	both	disagree	stronglyagree	audit_feedback			stronglyagree	stronglydisagree	stronglydisagree	stronglydisagree		stronglydisagree	agree	stronglydisagree			I would suggest annually training programs
female	25	md_general		Kcmc	emd/opd			stronglyagree	agree	stronglyagree	stronglyagree	agree	agree	neutral/idk	agree	agree	agree	stronglyagree	stronglyagree	stronglyagree	stronglyagree	stronglyagree	stronglyagree	stronglyagree	stronglyagree	stronglyagree	stronglyagree	stronglyagree	stronglyagree	stronglyagree	stronglyagree	stronglyagree	both	stronglyagree	stronglyagree	provider_training			stronglyagree	stronglydisagree	stronglyagree	stronglydisagree		stronglyagree	stronglyagree	stronglyagree	Mtori huduma kutoka na uekewa na ugonjwa Wa mshtuko wa moyo,pili kutoka juakimu visit ya kutibu. Mshtuko		Kutumbua via shiria ya mshtuko kwa mapema zaidi
female	27	md_general		Kcmc	emd/opd			stronglyagree	stronglyagree	stronglyagree	stronglyagree	stronglyagree	stronglyagree	stronglyagree	neutral/idk	agree	agree	agree	agree	neutral/idk	stronglyagree	neutral/idk	agree	stronglyagree	stronglyagree	stronglyagree	stronglyagree	stronglyagree	stronglyagree	stronglyagree	agree	stronglyagree	both	neutral/idk	stronglyagree	checklists			agree	stronglydisagree	stronglydisagree	stronglydisagree		stronglydisagree	stronglyagree	stronglydisagree			No
male	32	md_general		Kcmc	inpatient			stronglyagree	stronglyagree	stronglyagree	agree	agree	neutral/idk	neutral/idk	neutral/idk	disagree	agree	agree	neutral/idk	agree	stronglyagree	neutral/idk	neutral/idk	agree	agree	agree	stronglyagree	stronglyagree	stronglyagree	stronglyagree	agree	agree	individual	neutral/idk	stronglyagree	checklists			neutral/idk	neutral/idk	disagree	neutral/idk		agree	stronglyagree	disagree			None
male	27	md_general		KCMC	inpatient			stronglyagree	agree	stronglyagree	stronglyagree	disagree	neutral/idk	neutral/idk	disagree	agree	agree	agree	agree	neutral/idk	stronglyagree	neutral/idk	disagree	stronglyagree	stronglyagree	agree	stronglyagree	stronglyagree	stronglyagree	agree	neutral/idk	stronglyagree	individual	disagree	stronglyagree	checklists			stronglyagree	disagree	disagree	neutral/idk		stronglydisagree	stronglyagree	stronglydisagree			None, but to insist on caregivers training and checklists
female	27	rn		Kcmc	inpatient			agree	agree	agree	agree	agree	agree	agree	agree	agree	agree	agree	agree	agree	agree	agree	agree	agree	agree	agree	agree	agree	agree	agree	agree	agree	department	agree	agree	nurseprotocols			agree	disagree	disagree	stronglydisagree		stronglydisagree	agree	stronglydisagree			Tunaomba mafunzo juu ya MI
male	40	rn		Kcmc	inpatient			stronglyagree	stronglyagree	stronglyagree	agree	stronglyagree	stronglyagree	agree	agree	stronglyagree	stronglyagree	stronglyagree	stronglyagree	stronglyagree	stronglyagree	stronglyagree	agree	stronglyagree	stronglyagree	stronglyagree	stronglyagree	stronglyagree	stronglyagree	stronglyagree	stronglyagree	stronglyagree	department	stronglyagree	stronglyagree	provider_training			stronglyagree	stronglydisagree	neutral/idk	stronglydisagree		disagree	stronglyagree	disagree			Mapendekezo yote tajwa/yaliyoorodheshwa yafanyiwe kazi ili kuboresha zaidi uduma hii.
female	26	md_general		Kcmc	emd/opd			stronglyagree	agree	stronglyagree	stronglyagree	disagree	disagree	disagree	agree	disagree	disagree	disagree	disagree	disagree	stronglyagree	disagree	disagree	stronglyagree	stronglyagree	stronglyagree	stronglyagree	stronglyagree	stronglyagree	agree	stronglyagree	stronglyagree	department	agree	stronglyagree	checklists			stronglyagree	disagree	disagree	disagree		stronglydisagree	stronglyagree	disagree			Apart from having checklists, Healthcare providers should be given regular trainings and brush ups
male	24	rn		KCMC	emd/opd			agree	agree	agree	agree	disagree	disagree	neutral/idk	neutral/idk	neutral/idk	agree	agree	agree	neutral/idk	agree	neutral/idk	agree	stronglyagree	stronglyagree	stronglyagree	stronglyagree	agree	agree	agree	disagree	agree	department	stronglyagree	stronglyagree	provider_training			stronglyagree	neutral/idk	disagree	disagree		disagree	agree	disagree			There is a need for training pertaining management of MI
male	26	rn		kcmc	emd/opd			stronglyagree	agree	agree	stronglyagree	stronglyagree	agree	agree	stronglyagree	neutral/idk	agree	neutral/idk	neutral/idk	stronglyagree	stronglyagree	stronglyagree	agree	stronglyagree	stronglyagree	stronglyagree	stronglyagree	stronglyagree	stronglyagree	agree	neutral/idk	stronglyagree	department	stronglyagree	agree	patient_education			stronglyagree	disagree	stronglydisagree	disagree		disagree	stronglyagree	disagree			Additional informations are needed to differentiate between MI and other related symptomatic issues like GERD
male	25	rn		Kcmc hospital	inpatient			stronglyagree	stronglyagree	stronglyagree	stronglyagree	neutral/idk	neutral/idk	agree	agree	disagree	agree	agree	neutral/idk	agree	stronglyagree	agree	agree	agree	agree	stronglyagree	agree	agree	agree	neutral/idk	agree	agree	individual	agree	stronglyagree	patient_education			agree	stronglyagree	stronglyagree	agree		stronglyagree	stronglyagree	stronglydisagree			Nakshatra elimu itolewe kwa wauguzi madaktari na watu wrote kwa ujumla ili tuweze kuwaudumia vyema wagonjwa wote
female	26	rn		Kcmc	inpatient			stronglyagree	agree	agree	agree	neutral/idk	neutral/idk	agree	agree	agree	neutral/idk	agree	neutral/idk	neutral/idk	stronglyagree	neutral/idk	agree	stronglyagree	stronglyagree	stronglyagree	stronglyagree	agree	stronglyagree	agree	neutral/idk	agree	department	agree	stronglyagree	audit_feedback			agree	disagree	disagree	disagree		disagree	agree	disagree			None
male	29	md_general		Kcmc hospital	emd/opd			agree	agree	stronglyagree	stronglyagree	agree	agree	agree	agree	agree	neutral/idk	agree	neutral/idk	neutral/idk	stronglyagree	neutral/idk	neutral/idk	stronglyagree	stronglyagree	stronglyagree	stronglyagree	stronglyagree	stronglyagree	agree	neutral/idk	agree	department	agree	agree	provider_training			agree	disagree	disagree	disagree		disagree	stronglyagree	disagree			To improve quality of working facilities
male	27	rn		Kcmc	emd/opd			stronglyagree	stronglyagree	stronglyagree	stronglyagree	agree	stronglyagree	stronglyagree	stronglyagree	stronglyagree	stronglyagree	stronglyagree	stronglyagree	stronglyagree	stronglyagree	agree	agree	stronglyagree	stronglyagree	stronglyagree	stronglyagree	stronglyagree	stronglyagree	stronglyagree	stronglyagree	stronglyagree	department	stronglyagree	stronglyagree	nurseprotocols			stronglyagree	disagree	stronglydisagree	disagree		disagree	stronglyagree	stronglydisagree			I don't have
female	25	md_general		KCMC	inpatient			agree	stronglyagree	agree	stronglyagree	disagree	disagree	disagree	disagree	agree	agree	disagree	agree	stronglydisagree	stronglyagree	neutral/idk	disagree	agree	agree	stronglyagree	agree	agree	agree	agree	stronglyagree	agree	individual	stronglyagree	stronglyagree	patient_education			stronglyagree	stronglydisagree	stronglydisagree	stronglydisagree		stronglydisagree	stronglyagree	stronglydisagree			Serial education to health care providers on MI is essential
female	26	md_general		KCMC	inpatient			stronglyagree	stronglyagree	stronglyagree	stronglyagree	neutral/idk	agree	agree	agree	stronglyagree	agree	agree	agree	agree	stronglyagree	agree	agree	stronglyagree	stronglyagree	stronglyagree	stronglyagree	stronglyagree	stronglyagree	stronglyagree	agree	agree	individual	stronglyagree	stronglyagree	provider_training			stronglyagree	stronglydisagree	disagree	stronglydisagree		disagree	stronglyagree	disagree			More training on diagnosing, investigations and drug management of drugs is required
male	28	rn		Kcmc hospital	inpatient			stronglyagree	agree	agree	agree	agree	agree	agree	agree	agree	disagree	agree	agree	agree	stronglyagree	neutral/idk	agree	agree	agree	stronglyagree	stronglyagree	stronglyagree	stronglyagree	agree	neutral/idk	neutral/idk	both	agree	agree	patient_education			agree	agree	stronglyagree	agree		disagree	stronglyagree	disagree			Huduma za mshtuko wa moyo ziboreshwe zaidi
[truncated: 3 more columns]
